# Supplementary material for: Patient-Derived Ovarian Cancer Spheroids Rely on PI3K-AKT Signaling Addiction for Cancer Stemness and Chemoresistance
Source: Cancers (Basel). 2022 Feb 15;14(4):958. doi: 10.3390/cancers14040958 (PMC8870411; doi:10.3390/cancers14040958)
Supplement: Supplementary file 1 [file cancers-14-00958-s001.zip]

Archive with 1 entries (1 files):
- cancers-1540951-supplementary.pdf
